# Supplementary material for: Preprocessing Strategies for Sparse Infrared Spectroscopy: A Case Study on Cartilage Diagnostics
Source: Molecules. 2022 Jan 27;27(3):873. doi: 10.3390/molecules27030873 (PMC8839829; doi:10.3390/molecules27030873)
Supplement: Supplementary file 1 [file molecules-27-00873-s001.zip]

Archive with 1 entries (1 files):
- molecules-1552603-supplementary.pdf
